# Supplementary material for: First Clarification of the Mechanism of Action of the Apple Glycosyltransferase MdUGT91AJ2 Involved in the Detoxification Metabolism of the Triketone Herbicide Sulcotrione
Source: Plants (Basel). 2024 Jun 28;13(13):1796. doi: 10.3390/plants13131796 (PMC11244407; doi:10.3390/plants13131796)
Supplement: Supplementary file 1 [file plants-13-01796-s001.zip]

Archive with 1 entries (1 files):
- plants-3027311-supplementary.pdf
